# Supplementary material for: CUSP06, a Novel CDH6-Targeted Antibody-Drug Conjugate, Demonstrates Antitumor Efficacy in Multiple CDH6-Expressing Human Cancer Models
Source: Pharmaceutics. 2025 Aug 13;17(8):1049. doi: 10.3390/pharmaceutics17081049 (PMC12388900; doi:10.3390/pharmaceutics17081049)
Supplement: Supplementary file 1 [file pharmaceutics-17-01049-s001.zip]

Archive with 1 entries (1 files):
- pharmaceutics-3672287-supplementary.pdf
